# Supplementary material for: Nasal DNA methylation differentiates corticosteroid treatment response in pediatric asthma: A pilot study
Source: PLoS One. 2017 Oct 13;12(10):e0186150. doi: 10.1371/journal.pone.0186150 (PMC5640236; doi:10.1371/journal.pone.0186150)
Supplement: S1 Table — (XLSX) [file pone.0186150.s002.xlsx]

## Sheet: Sheet1
Additional file 1. Primers for pyrosequencing and the CpG and SNP sites interrogated.
IllunimaID	rsID	GeneID	Primer	Sequence (5’->3’)	Chromosomal Coordinatesb
					Chr	CG1	CG2	CG3	CG4
cg15607672&cg23365739	Not Available	OTX2	F	GGTTGTTTTAGTAATTTTTATTTTTAA	14	57277172	57277178	57277205	57277227
			R	TTATATATTTTTATTATTTTCCCTCTAACT
			NF	ATTATAGTGGAGGTTGTGTTGGAGT
			NRa	CATTCTCTCCCTACCATTAATTAAAAA
			S1	ATTATAGTGGAGGTTGTGTTGGAGT
			S2	TTTTTAGGGAGATTTGTTGAGAAAG
cg14332815	Not Available	LDHC	F	GTTGGGATTATAGGTGTGAGTTAT	11	18433554	18433556	18433564
			R	AACTAACCCAAAAAATATACAAAAC
			NF	TTTGTTGTAAATTGAAAGTATTTTT
			NRa	AACTAACCCAAAAAATATACAAAAC
			S1	TTTGTTGTAAATTGAAAGTATTTTT
cg02762363&cg04431054	Not Available	PRRC1	F	GTTTTTTTTGGAGGTGTTGATTG	5	126852955	126852998	126853024
			R	TAAAACCAAAATCTTCCTAACTACC
			NF	GATTAGTTGATGTTGGTTAGATGAT
			NRa	AAAAAACTAACCTCCTTTCTACTTC
			S1	GATTAGTTGATGTTGGTTAGATGAT
			S2	GGTTAATTGATTTTATTTTTTGGG
cg10208301	Not Available	DNHD1	F	TGTGTTTAGGATTTTATAAGGGAATTATAA	11	6592745	6592766	6592772
			R	ATTCTTTACTTTCTTCTCTACCCACCTA
			NF	TGAATTTTAGGGATAGGATATGTTAAGT
			NRa	TCCTTTCAAAAACAACATAAAACTC
			S	TGTGGAGTTTTTATGGTTGGGTTTG
cg04993112	rs12282251	GALNTL4	Fa	CCACTAACCTGGTTCCCCAGACT	11	11292635
			R	ATCCAGAACCGCAAGTCTAAGC
			S	AGCACCTGCTGCAAC
cg01882774	rs34756202	OTUB2	Fa	CAGGGATAATAATAACAGGACCTACC	14	94491763
			R	TATTTACACAGTTATGCAGAACACCTACTA
			S	ACACCTACTATGTATCAGGC
cg19680693	rs7933565	GPR83	Fa	CACCTGAACCACCAAAATGA	11	94111807
			R	GGCCATTTCGCTGTGTTGT
			S	CATTTCTCAAAAGGAGATT
cg08891829	rs66630638	SRD5A3	F	GGTTCTCCCCCTAAAGGAACTTTG	4	56231727
			Ra	ACAAGAACACGCTAAAAGCTAGCAGT
			S	AGGAACTTTGCAGAGC
cg22843488	rs73006518	GPR87	Fa	GGAACCTCATGAACCTTGGTTTAGACT	3	15107685
			R	GGGAATTTGGGGAGTTTAATGG
			S	AACAGCAAACATGCAG
cg05187322	rs76828276	CARD14	F	GTCTAGGGTTCAAAGCCCAGGTC	17	78152328
			Ra	GCCAGCTGCCTCCTTTCTCT
			S	GCTCTTCCTTCTGCC
cg05740244	rs75428195	LDHC	F	CGCCAAGCAAAGCATTTGTG	11	18434015
			Ra	CAGCGGGCTTTTGGATTTC
			S	GCAAAGCATTTGTGAG
a5’ biotinylated; bChromosomal coordinates are based on the UCSC Genome Browser Human February 2009 Assembly (hg19).
