# Supplementary material for: Nasal DNA methylation differentiates corticosteroid treatment response in pediatric asthma: A pilot study
Source: PLoS One. 2017 Oct 13;12(10):e0186150. doi: 10.1371/journal.pone.0186150 (PMC5640236; doi:10.1371/journal.pone.0186150)
Supplement: S4 Table — (XLSX) [file pone.0186150.s005.xlsx]

## Sheet: time_inshort_overlap
Additional file 4. List of CpG sites with methylation changes from T0 to T1 in good responders.
TargetID	pval_time_sv	eff_time_sv	abs_eff_time_sv	pval_time_nosv	eff_time_nosv	abs_eff_time_nosv	INFINIUM_DESIGN_TYPE of Sheet1 2	NEXT_BASE of Sheet1 2	CHR of Sheet1 2	MAPINFO of Sheet1 2	PROBE_SNPS of Sheet1 2	PROBE_SNPS_10 of Sheet1 2	UCSC_REFGENE_NAME of Sheet1 2	UCSC_REFGENE_GROUP of Sheet1 2	UCSC_CPG_ISLANDS_NAME	RELATION_TO_UCSC_CPG_ISLAND	PHANTOM	DMR	ENHANCER	HMM_ISLAND	REGULATORY_FEATURE_NAME	REGULATORY_FEATURE_GROUP	DHS	name
cg15607672	0.00168901	-0.120036	0.120036	0.00032707	-0.169978	0.169978	II		14	57277227			OTX2	TSS200	chr14:57278068-57278287	N_Shore		RDMR	NA	14:56346860-56346981			NA	OTX2
cg02650401	0.0236654	-0.113918	0.113918	0.00214275	-0.164498	0.164498	II		3	181441501			SOX2OT	Body	chr3:181444409-181445000	N_Shelf		CDMR	NA	3:182924190-182924375			NA	SOX2OT
cg06966811	0.00275477	-0.105322	0.105322	0.000238774	-0.152712	0.152712	I	A	14	57276789			OTX2	5'UTR	chr14:57274607-57276840	Island		RDMR	NA	14:56346529-56346593	14:57276571-57276990	Unclassified_Cell_type_specific	NA	OTX2
cg23365739	0.00199319	-0.104193	0.104193	0.000146277	-0.145049	0.145049	II		14	57277178			OTX2;OTX2	1stExon;5'UTR	chr14:57278068-57278287	N_Shore		RDMR	NA	14:56346860-56346981			NA	OTX2
cg16072661	0.0486857	-0.101807	0.101807	0.0323213	-0.118926	0.118926	II		14	21058422		rs3827902	RNASE12;RNASE11;RNASE12	1stExon;TSS200;3'UTR					NA				NA	RNASE12
