# Supplementary material for: Nasal DNA methylation differentiates corticosteroid treatment response in pediatric asthma: A pilot study
Source: PLoS One. 2017 Oct 13;12(10):e0186150. doi: 10.1371/journal.pone.0186150 (PMC5640236; doi:10.1371/journal.pone.0186150)
Supplement: S5 Table — (XLSX) [file pone.0186150.s006.xlsx]

## Sheet: site32withAnno.csv
Additional file 5. List of non-SNP CpG sites that showed differnetial methylation levels between good responders and poor responders.
TargetID	CHR	MAPINFO	pval_los	eff_los	pval_los_nosv	eff_los_nosv	name	INFINIUM_DESIGN_TYPE	NEXT_BASE	PROBE_SNPS	PROBE_SNPS_10	RELATION_TO_UCSC_CPG_ISLAND	DMR	ENHANCER	DHS	Has_Snp_Variant	Gene annotation from GREAT(distance from TSS)
cg11969330	4	187125413	0.010031	0.192901	0.00516161	0.240119	CYP4V2	I	C	NA	NA			NA	NA	N	KLKB1 (-23143), CYP4V2 (+12740)
cg17187762	22	28070120	1.24e-05	-0.189085	3.89112e-05	-0.177105		I	A	NA	NA	N_Shelf		NA	NA	N	MN1 (+127366)
cg23214352	5	180097910	0.00277239	-0.188262	0.00103288	-0.185668		II		NA	NA	N_Shelf		NA	TRUE	N	FLT4 (-21287), OR2Y1 (+69189)
cg11821245	11	18433683	0.00522238	-0.185659	0.036161	-0.17223	LDHC	II		NA	NA			NA	TRUE	N	LDHC (-171)
cg24617313	20	57427146	0.0148532	0.1842	0.0132058	0.168012	GNAS	I	C	NA	NA	N_Shore	CDMR	TRUE	TRUE	N	GNAS (-623)
cg00442205	2	10984512	0.0150925	0.179006	0.0198938	0.155248		I	A	NA	NA			TRUE	TRUE	N	KCNF1 (-67551), PDIA6 (-31543)
cg10742917	7	56242801	0.00166286	0.171566	0.00113091	0.170337		I	T	NA	NA	Island		NA	NA	N	CHCHD2 (-68533), ZNF479 (+964770)
cg04431054	5	126853024	0.00501873	-0.165642	0.00191078	-0.191677	PRRC1	II		NA	NA	N_Shore		NA	NA	N	PRRC1 (-277)
cg00802903	7	155592263	0.000156149	0.153429	7.24332e-05	0.158526		I	C	NA	NA	N_Shelf		NA	NA	N	SHH (+12704), RBM33 (+154891)
cg22367705	1	27481531	0.0195535	0.148655	0.0256889	0.134044	SLC9A1	I	T	NA	NA	Island		NA	NA	N	SLC9A1 (-131)
cg03605761	19	663973	0.0115908	-0.148561	0.00795366	-0.146532	RNF126	II		NA	NA	S_Shore		NA	NA	N	RNF126 (-697)
cg26986681	4	58060609	0.00204622	0.139784	0.00246157	0.124261		I	T	NA	NA	N_Shore		NA	NA	N	IGFBP7 (-84059)
cg11709763	10	71570077	0.0182028	0.136798	0.0215706	0.121178	COL13A1	II		NA	NA			TRUE	NA	N	H2AFY2 (-242475), COL13A1 (+8390)
cg10208301	11	6592745	0.0316788	-0.133526	0.0233535	-0.127581	DNHD1	II		NA	NA	Island		NA	NA	N	RRP8 (+32105), DNHD1 (+74220)
cg18771570	2	154143768	0.00139755	0.13022	0.00959711	0.112475		II		NA	NA			NA	NA	N	PRPF40A (-569274), RPRM (+191554)
cg01833234	11	6592585	0.0323674	-0.128325	0.0104522	-0.14536	DNHD1	II		NA	NA	Island		NA	NA	N	RRP8 (+32265), DNHD1 (+74060)
cg14332815	11	18433564	0.0219519	-0.126299	0.0112737	-0.128945	LDHC	II		NA	NA			NA	NA	N	LDHC (-290)
cg09240001	6	27292364	0.00241006	0.126157	0.00155625	0.138651	FKSG83	I	T	NA	NA			NA	NA	N	ZNF391 (-64133), PRSS16 (+76863)
cg04203453	8	96504381	0.000432368	-0.123498	0.00187697	-0.148461		II		NA	NA			TRUE	NA	N	C8orf37 (-222953), GDF6 (+668639)
cg08418111	11	18433745	0.00284022	-0.12185	0.0317752	-0.110786	LDHC	II		NA	NA			NA	TRUE	N	LDHC (-109)
cg09496634	16	87712353	0.018851	-0.119579	0.00491083	-0.131958	JPH3	II		NA	NA	N_Shelf		NA	TRUE	N	JPH3 (+75843), KLHDC4 (+87202)
cg19500334	1	5896653	0.000346524	-0.118931	0.000837933	-0.132532		II		NA	NA		CDMR	NA	NA	N	NPHP4 (+155878)
cg01285926	7	56242554	0.00840763	0.117922	0.0113656	0.113737		I	C	NA	NA	Island		NA	NA	N	CHCHD2 (-68286), ZNF479 (+965017)
cg11779808	8	2586225	0.0186742	-0.114907	0.00474269	-0.128585		II		NA	NA			NA	NA	N	MYOM2 (+593071)
cg15157241	21	44396204	0.033742	0.114878	0.0142885	0.130032	PKNOX1	I	C	NA	NA	S_Shore		NA	NA	N	PKNOX1 (+1585), CBS (+99851)
cg24637308	11	6592297	0.0376862	-0.113184	0.0259303	-0.109752	DNHD1	I	A	NA	NA	Island		NA	NA	N	RRP8 (+32553), DNHD1 (+73772)
cg06241208	11	30344200	0.0293836	-0.108548	0.0171607	-0.110272	C11orf46	II		NA	NA	N_Shore		NA	NA	N	ARL14EP (-398)
cg19317226	10	130726701	0.0241025	0.107413	0.0203097	0.103316		I	C	NA	NA			NA	NA	N	MKI67 (-802053), MGMT (-538747)
cg02189017	7	158933456	0.0212881	-0.106647	0.0142753	-0.104373	VIPR2	II		NA	NA	N_Shelf		NA	NA	N	VIPR2 (+4193), WDR60 (+284188)
cg14780446	19	48565104	0.00943883	-0.106491	0.037898	-0.107035	PLA2G4C	II		NA	NA	Island		NA	NA	N	CABP5 (-17795), PLA2G4C (+48970)
cg06637961	2	207327408	0.0319658	0.103666	0.00979365	0.112036	ADAM23	II		NA	NA			TRUE	NA	N	ADAM23 (+19146), DYTN (+255712)
cg02762363	5	126852998	0.00739634	-0.103115	0.00389823	-0.137098	PRRC1	II		NA	NA	N_Shore		NA	TRUE	N	PRRC1 (-303)
