# Supplementary material for: Nasal DNA methylation differentiates corticosteroid treatment response in pediatric asthma: A pilot study
Source: PLoS One. 2017 Oct 13;12(10):e0186150. doi: 10.1371/journal.pone.0186150 (PMC5640236; doi:10.1371/journal.pone.0186150)
Supplement: S6 Table — (XLSX) [file pone.0186150.s007.xlsx]

## Sheet: 182sitesAnnotation
Additional file 7. List of SNP-CpG sites that showed differential methylation levels between good responders and poor responders.
TargetID	pval_los_nosv	eff_los_nosv	pval_los	eff_los	abseff	INFINIUM_DESIGN_TYPE	NEXT_BASE	CHR	MAPINFO	PROBE_SNPS	PROBE_SNPS_10	UCSC_REFGENE_NAME	UCSC_REFGENE_GROUP	UCSC_CPG_ISLANDS_NAME	RELATION_TO_UCSC_CPG_ISLAND	PHANTOM	DMR	ENHANCER	HMM_ISLAND	REGULATORY_FEATURE_NAME	REGULATORY_FEATURE_GROUP	DHS	name	Has_Snp_Variant	Snp_Variant	rsID	strand	Gene annotation from GREAT(distance from TSS)
cg22309983	0.00280216	0.441584	0.000861407	0.470753	0.470753	II		17	3497580		rs7217945	TRPV1;TRPV1;TRPV1;TRPV1	TSS1500;5'UTR;5'UTR;5'UTR					NA				NA	TRPV1	Y	A/G,	rs10438718,	+,	TRPV3 (-36482), TRPV1 (+2812)
cg12515659	0.0229	0.38075	0.0120502	0.434752	0.434752	II		5	16614241			FAM134B	Body	chr5:16616509-16617428	N_Shelf			NA				NA	FAM134B	Y	A/G,	rs256893,	+,	ZNF622 (-148341), FAM134B (+2926)
cg07618759	0.000373635	0.42844	0.000564839	0.430242	0.430242	II		13	111115558		rs9521787	COL4A2	Body					NA				NA	COL4A2	Y	A/C,	rs9521787,	+,	RAB20 (+98522), COL4A2 (+155945)
cg19680693	0.000948001	0.414267	0.00266593	0.428463	0.428463	II		11	94111807			GPR83	3'UTR					NA				NA	GPR83	Y	A/G,	rs7933565,	+,	GPR83 (+22778), FOLR4 (+73049)
cg14422932	0.00263535	-0.36862	0.00264606	-0.41076	0.41076	II		4	5374425			STK32B	Body					TRUE				NA	STK32B	Y	A/G,	rs1566754,	+,	C4orf6 (-152458), STK32B (+321257)
cg22274196	0.0162426	0.416504	0.0276445	0.397479	0.397479	II		13	95958190	rs2992906	rs2992905			chr13:95953337-95954211	S_Shelf			NA				NA		Y	C/T,	rs2992905,	+,	ABCC4 (-4508)
cg19218082	0.00258668	0.429979	0.0114583	0.394089	0.394089	I	A	13	111111172		rs7327685	COL4A2	Body	chr13:111109139-111109652	S_Shore			NA				NA	COL4A2	Y	A/G,	rs7990214,	+,	RAB20 (+102908), COL4A2 (+151559)
cg03407524	0.00380951	-0.400834	0.00503853	-0.392423	0.392423	I	C	17	80043349		rs17848939	FASN	Body	chr17:80041051-80041466	S_Shore			NA	17:77634943-77636872	17:80043283-80044141	Gene_Associated_Cell_type_specific	NA	FASN	Y	A/G,	rs17848939,	-,	DUS1L (-19929), FASN (+12859)
cg17155524	0.00337451	-0.41524	0.0116036	-0.38924	0.38924	II		4	2305734		rs598641	ZFYVE28	Body	chr4:2305514-2305793	Island			NA	4:2275327-2275585			NA	ZFYVE28	Y	A/G,	rs598641,	-,	MXD4 (-41714), ZFYVE28 (+114656)
cg16464924	0.011936	0.380092	0.0172246	0.386568	0.386568	I	C	17	78079668			GAA;GAA;GAA	Body;Body;Body	chr17:78079568-78079833	Island			NA	17:75694164-75694493			NA	GAA	Y	A/G,	rs1042395,	+,	GAA (+4166), EIF4A3 (+41314)
cg05340866	0.00630954	-0.35355	0.00473277	-0.364554	0.364554	II		7	148032668		rs4726959	CNTNAP2	Body	chr7:148036494-148036848	N_Shelf			TRUE				NA	CNTNAP2	Y	C/T,	rs4726959,	+,	CUL1 (-363336)
cg03639185	0.00121271	0.350415	0.00465115	0.345453	0.345453	II		4	144207789		rs78291152							TRUE				NA		Y	A/G,	rs28589653,	+,	GAB1 (-50126), USP38 (+101692)
cg16191297	0.0247962	0.316248	0.0196107	0.329869	0.329869	II		8	140926709			TRAPPC9;TRAPPC9	Body;Body					NA	8:140995840-140995982			NA	TRAPPC9	Y	A/G,	rs11777849,	+,	KCNK9 (-211411), C8orf17 (-16707)
cg16120147	0.0158859	-0.345501	0.0426039	-0.326565	0.326565	I	A	8	143852587			LYNX1;LYNX1	Body;TSS1500					TRUE				NA	LYNX1	Y	A/G,	rs62525624,	+,	LYPD2 (-18636), LYNX1 (+7053)
cg14368972	0.0204085	-0.258606	0.00760072	-0.320233	0.320233	I	T	9	2717146		rs9969752	KCNV2	TSS1500	chr9:2717903-2718953	N_Shore			NA				NA	KCNV2	Y	C/T,	rs9969752,	+,	KCNV2 (-356)
cg02502145	0.0173845	-0.324505	0.0376781	-0.319529	0.319529	II		2	39319447			SOS1	Body					TRUE				NA	SOS1	Y	A/G,	rs297142,	+,	ENSG00000269210 (-131965), SOS1 (+28745)
cg05809586	0.0377258	-0.277141	0.0150351	-0.317641	0.317641	II		21	31709690			KRTAP27-1	1stExon					NA				NA	KRTAP27-1	Y	A/G,	rs2244485,	+,	KRTAP27-1 (+322)
cg16435686	0.0395168	0.268003	0.026615	0.313964	0.313964	II		10	47964834					chr10:47967314-47967636	N_Shelf			NA				NA		Y	A/G,	rs6602887,	+,	FAM21B (+70812), ASAH2C (+90184)
cg22108909	0.0263183	-0.302481	0.0440964	-0.313843	0.313843	II		11	27883440		rs34600358							TRUE				NA		Y	A/G,	rs34600358,	+,	BDNF (-160841), KIF18A (+246415)
cg06950937	0.0344767	0.271609	0.0316325	0.31127	0.31127	I	A	7	1976263		rs2280552	MAD1L1;MAD1L1;MAD1L1	Body;Body;Body	chr7:1976258-1976464	Island			NA		7:1976191-1976501	Gene_Associated_Cell_type_specific	NA	MAD1L1	Y	A/G,	rs2280552,	-,	ELFN1 (+248509), MAD1L1 (+296615)
cg05407200	0.0479791	-0.271968	0.0468866	-0.306994	0.306994	II		11	93586725	rs10831109	rs4753510			chr11:93583374-93583717	S_Shelf			NA				NA		Y	C/T,	rs4753510,	+,	VSTM5 (-3029)
cg22843488	0.00129867	0.314842	0.00583375	0.300474	0.300474	II		3	151017685		rs73006518	GPR87;MED12L	Body;Body					TRUE				NA	GPR87	Y	C/T,	rs73006518,	+,	P2RY14 (-21431), GPR87 (+17055)
cg17602481	0.0141934	-0.30828	0.0335989	-0.300419	0.300419	II		13	114890515		rs9525276	RASA3	Body					NA	13:113908518-113908715	13:114890255-114890920	Unclassified_Cell_type_specific	TRUE	RASA3	Y	C/T,	rs9525276,	+,	GAS6 (-323476), RASA3 (+7571)
cg04934305	0.000779952	0.296713	0.00114998	0.300294	0.300294	II		1	17421315		rs12754937	PADI2	Body					TRUE		1:17421248-17421500	Unclassified_Cell_type_specific	NA	PADI2	Y	C/T,	rs12754937,	+,	SDHB (-40651), PADI2 (+24615)
cg11701583	0.0417377	-0.238531	0.00922118	-0.296466	0.296466	II		12	57633209			NDUFA4L2	5'UTR	chr12:57631932-57634578	Island			NA	12:55918200-55919484	12:57632782-57633374	Unclassified	NA	NDUFA4L2	Y	C/G,	rs11829843,	+,	SHMT2 (+10100), STAC3 (+11767)
cg10091792	0.00677058	-0.291672	0.0159617	-0.296161	0.296161	II		1	2844356					chr1:2847056-2847288	N_Shelf			NA	1:2833966-2834319	1:2844236-2844373	Unclassified_Cell_type_specific	NA		Y	A/G,	rs10752729,	+,	MMEL1 (-279928), ACTRT2 (-93690)
cg01264919	0.0157379	0.26026	0.0106589	0.294448	0.294448	II		11	1262311			MUC5B	Body	chr11:1262083-1262598	Island			NA	11:1218728-1220416			NA	MUC5B	Y	A/G,	rs10835639,	+,	MUC5B (+18016), TOLLIP (+68541)
cg02074316	0.003321	-0.341943	0.0131935	-0.283672	0.283672	II		15	94147555									TRUE				NA		Y	A/G,	rs8023729,	+,	MCTP2 (-693940), RGMA (-530464)
cg16675581	0.0144313	-0.248682	0.00739045	-0.283117	0.283117	II		1	19637256		rs77957193	AKR7A2;PQLC2;PQLC2;PQLC2	Body;TSS1500;TSS1500;TSS1500	chr1:19638207-19639309	N_Shore			NA				NA	AKR7A2	Y	-/T,	rs11455967,	+,	PQLC2 (-1566), AKR7A2 (+1384)
cg00474373	0.00932333	-0.291809	0.00775537	-0.282947	0.282947	II		2	1625268									NA	2:1604275-1604340			NA		Y	C/T,	rs9679409,	-,	PXDN (+123010), TPO (+208036)
cg18624102	0.0206353	0.250308	0.0106751	0.279935	0.279935	II		19	39523840			FBXO27	TSS1500	chr19:39522264-39523227	S_Shore			NA				NA	FBXO27	Y	A/G,	rs11670486,	+,	FBXO27 (-605)
cg11162116	0.025409	0.289112	0.0335078	0.276871	0.276871	II		5	150041555		rs60231499	MYOZ3;MYOZ3	5'UTR;5'UTR					NA				NA	MYOZ3	Y	C/T,	rs60231499,	+,	MYOZ3 (+1112), RBM22 (+39114)
cg15290312	0.0253651	0.282344	0.0294033	0.274552	0.274552	I	A	17	76897139	rs75475524	rs4789864	TIMP2	Body	chr17:76897078-76897298	Island			NA	17:74408674-74408893			NA	TIMP2	Y	A/G,	rs4789864,	-,	USP36 (-60171), ENSG00000178404 (+2144)
cg09289202	0.00251205	0.306229	0.00942761	0.274272	0.274272	II		2	242443982			STK25	Body	chr2:242447017-242448558	N_Shelf			NA				NA	STK25	Y	A/G,	rs6757649,	+,	STK25 (+4125), FARP2 (+148325)
cg03698374	0.00290604	-0.306057	0.0050337	-0.272542	0.272542	II		4	1362912			KIAA1530	Body	chr4:1364146-1364349	N_Shore			NA	4:1352912-1353009			NA	KIAA1530	Y	A/G,	rs28649968,	+,	CRIPAK (-22428), UVSSA (+21809)
cg00675157	0.0313321	0.244195	0.0268401	0.268354	0.268354	II		4	46381220			GABRA2;GABRA2	Body;Body				RDMR	NA				NA	GABRA2	Y	A/G,	rs13152740,	+,	GABRG1 (-255123), GABRA2 (+96027)
cg05372765	0.046837	0.217192	0.0233887	0.267488	0.267488	II		6	13470414			C6orf114;GFOD1	Body;Body					NA				NA	C6orf114	Y	A/G,	rs6938119,	+,	TBC1D7 (-143271), GFOD1 (+17373)
cg20218571	0.0285007	0.241519	0.0235295	0.266527	0.266527	II		18	77678514			PQLC1;PQLC1;PQLC1	Body;Body;Body	chr18:77678372-77678713	Island			NA	18:75779377-75782378	18:77678394-77678571	NonGene_Associated_Cell_type_specific	NA	PQLC1	Y	A/G,	rs62101190,	+,	PQLC1 (+33150), KCNG2 (+54847)
cg01882774	0.00930259	0.300969	0.034217	0.265782	0.265782	II		14	94491763		rs34756202	OTUB2	TSS1500	chr14:94492639-94493297	N_Shore			NA		14:94491690-94491765	Unclassified_Cell_type_specific	NA	OTUB2	Y	C/T,	rs34756202,	+,	OTUB2 (-912)
cg07760800	0.0116665	0.229321	0.00292366	0.264862	0.264862	II		17	3496450	rs222750	rs35075293	TRPV1;TRPV1;TRPV1;TRPV1	TSS1500;5'UTR;5'UTR;5'UTR					NA				NA	TRPV1	Y	C/T,	rs35075293,	+,	TRPV3 (-35352), TRPV1 (+3942)
cg17363276	0.044191	0.229301	0.037288	0.26291	0.26291	II		2	33150993		rs59916586	LOC100271832;LOC285045;LOC285045;LOC285045	TSS1500;Body;Body;Body					NA				NA	LOC100271832	Y	A/C,A/G,	rs113297882,rs59916586,	+,+,	LTBP1 (-21046), TTC27 (+297865)
cg22835630	0.0429014	0.235362	0.0419762	0.259304	0.259304	II		15	25434030			SNORD115-29;SNORD115-36;SNORD115-43;SNORD115-11	TSS1500;TSS1500;TSS1500;TSS1500					NA				NA	SNORD115-29	Y	A/G,	rs68030931,	+,	UBE3A (+219765), SNURF (+233896)
cg10590338	0.000591414	-0.261876	0.00182533	-0.257309	0.257309	II		3	168707389									TRUE				NA		Y	A/G,	rs7630814,	+,	GOLIM4 (-893627), MECOM (+156704)
cg01594260	0.0125821	-0.271927	0.0220534	-0.256571	0.256571	II		2	8118122			LOC339788	TSS1500					NA				NA	LOC339788	Y	A/G,	rs13021734,	+,	ID2 (-700853)
cg03979311	0.0227231	0.274019	0.0301385	0.254525	0.254525	II		5	54319996			GZMK	TSS200					NA				NA	GZMK	Y	A/G,	rs3822315,	+,	GZMK (-85)
cg26466274	0.0404732	0.223484	0.00610035	0.25304	0.25304	II		2	177864936									TRUE				NA		Y	A/G,	rs6433631,	+,	HNRNPA3 (-212355), MTX2 (+730790)
cg05187322	0.00474431	0.26002	0.0102214	0.251124	0.251124	II		17	78152328		rs76828276	CARD14;CARD14	1stExon;5'UTR	chr17:78155252-78155455	N_Shelf			NA	17:75766767-75767092			NA	CARD14	Y	C/T,	rs76828276,	+,	CARD14 (+8518), SGSH (+41871)
cg04574724	0.0244082	-0.246992	0.0449735	-0.250906	0.250906	I	A	21	46768057					chr21:46765729-46766088	S_Shore			NA		21:46767971-46768566	Unclassified_Cell_type_specific	NA		Y	A/G,	rs2838885,	+,	COL18A1 (-107346), POFUT2 (-60245)
cg06225639	0.0346803	-0.235839	0.0238279	-0.249033	0.249033	II		2	113942204		rs6750127	PSD4;LOC440839	Body;Body					NA				NA	PSD4	Y	A/G,	rs6750127,	+,	PSD4 (+10657), PAX8 (+94323)
cg16769649	0.00739888	-0.250788	0.016402	-0.248961	0.248961	II		6	47326353									TRUE				NA		Y	A/G,	rs79977821,	+,	CD2AP (-119172), TNFRSF21 (-48713)
cg21245975	0.0284609	-0.222398	0.0318601	-0.247196	0.247196	II		1	85725523		rs34199151	C1orf52;C1orf52	TSS200;TSS200	chr1:85724701-85725524	Island			NA		1:85724332-85725981	Promoter_Associated	NA	C1orf52	Y	-/G/GG,	rs143869553,	+,	SYDE2 (-58795), BCL10 (+17250)
cg11882358	0.0307498	-0.214592	0.0258356	-0.24564	0.24564	II		3	101658926		rs2925323	LOC152225	TSS1500					TRUE				NA	LOC152225	Y	A/G,	rs2925323,	-,	ZPLD1 (-494933), NFKBIZ (+90569)
cg26904308	0.0486327	0.209405	0.0295072	0.244166	0.244166	II		1	94477653			ABCA4	Body					TRUE				NA	ABCA4	Y	C/T,	rs112840432,	+,	GCLM (-102688), ABCA4 (+109035)
cg12386614	0.0148365	-0.247271	0.0254918	-0.242962	0.242962	II		1	33608053									TRUE				NA		Y	A/G,	rs12041133,	+,	TRIM62 (+39214), ADC (+61340)
cg14983172	0.0340722	-0.224233	0.0190331	-0.241938	0.241938	II		5	73244708		rs283601							TRUE				NA		Y	A/G,	rs283601,	+,	ARHGEF28 (+322726), ENC1 (+692541)
cg08783468	0.0177983	-0.199397	0.00881803	-0.240649	0.240649	II		16	4998980		rs66844032							TRUE				NA		Y	C/T,	rs66844032,	+,	PPL (-11845), SEC14L5 (-9338)
cg01074797	0.0134353	-0.216512	0.0103913	-0.240456	0.240456	I	A	1	47655599		rs11801079	PDZK1IP1	1stExon					NA				TRUE	PDZK1IP1	Y	C/T,	rs11801079,	+,	PDZK1IP1 (+128)
cg13453244	0.0119106	0.222014	0.00953807	0.237972	0.237972	II		8	119686648									TRUE				NA		Y	A/G,	rs57650780,	+,	EXT1 (-562557), TNFRSF11B (+277791)
cg25873514	0.0142771	0.299708	0.00406916	0.237764	0.237764	II		17	81014413	rs57596330	rs67368103			chr17:81016044-81016295	N_Shore			TRUE	17:78607581-78608190			TRUE		Y	A/C/G,	rs9915213,	+,	B3GNTL1 (-4728)
cg10852718	0.0395716	-0.239529	0.0186293	-0.232807	0.232807	II		4	1167230		rs28578449	LOC100130872-SPON2;SPON2;SPON2	Body;TSS1500;TSS1500	chr4:1164515-1166582	S_Shore			TRUE				TRUE	LOC100130872-SPON2	Y	C/T,	rs28578449,	+,	SPON2 (-570)
cg25209153	0.00335555	0.255906	0.0147615	0.232614	0.232614	II		3	42093455		rs28759206							TRUE		3:42093455-42093694	Unclassified_Cell_type_specific	NA		Y	C/T,	rs28759206,	+,	ULK4 (-89534), TRAK1 (-39107)
cg24100357	0.0295418	0.200566	0.0148911	0.230925	0.230925	I	A	7	1311498	rs73262713	rs13226317			chr7:1315050-1315947	N_Shelf			NA				NA		Y	C/T,	rs13226317,	+,	UNCX (+38956), MICALL2 (+187640)
cg16964206	0.0059385	0.208216	0.00521887	0.228338	0.228338	II		7	91795363		rs78325353	LOC401387	TSS1500					NA				NA	LOC401387	Y	C/T,	rs78325353,	+,	CYP51A1 (-31520), LRRD1 (+13084)
cg04885885	0.0476144	-0.171471	0.00697621	-0.227924	0.227924	II		16	54225800					chr16:54228224-54228479	N_Shelf			NA				NA		Y	C/T,	rs1510174,	-,	IRX3 (+94875), FTO (+487926)
cg05006030	0.00627009	0.222353	0.0077128	0.226029	0.226029	I	T	5	80689953		rs13178695	RNU5E;RNU5D;ACOT12;ACOT12	Body;Body;5'UTR;1stExon	chr5:80689818-80690228	Island		DMR	NA	5:80725389-80725984			NA	RNU5E	Y	A/C,	rs13178695,	+,	ACOT12 (+9)
cg13696012	0.0388588	0.193064	0.0175993	0.225883	0.225883	II		20	31595360			BPIL1	TSS200					NA				NA	BPIL1	Y	A/G,	rs73907342,	+,	SUN5 (-3122), BPIFB2 (-46)
cg08891829	0.0101392	0.270667	0.0381985	0.223825	0.223825	II		4	56231727			SRD5A3	Body					TRUE				NA	SRD5A3	Y	A/G,	rs66630638,	+,	TMEM165 (-30397), SRD5A3 (+19452)
cg16827215	0.00107612	-0.254181	0.0044618	-0.223163	0.223163	II		11	11292635		rs12282251	GALNTL4	3'UTR					NA				NA	GALNTL4	Y	C/T,	rs12282251,	+,	ZBED5 (-413016), CSNK2A3 (+82269)
cg26465155	0.0225671	0.282018	0.0279087	0.22297	0.22297	II		11	35611044		rs610680							TRUE				NA		Y	C/T,	rs610680,	+,	PAMR1 (-63874), FJX1 (-28691)
cg17042243	0.0161217	-0.239319	0.0123258	-0.219358	0.219358	II		17	77136834		rs2707040	HRNBP3	5'UTR	chr17:77133927-77134175	S_Shelf			NA				NA	HRNBP3	Y	A/G,	rs2707040,	-,	ENGASE (+65808), RBFOX3 (+341729)
cg20089799	0.0242458	-0.233213	0.0461969	-0.216188	0.216188	II		12	3384898			TSPAN9;TSPAN9	Body;Body					NA	12:3255012-3255180	12:3383655-3385265	Unclassified	NA	TSPAN9	Y	C/G,	rs618964,	+,	PRMT8 (-215504), TSPAN9 (+198356)
cg04141520	0.0208593	0.204664	0.0280224	0.213262	0.213262	II		1	19611627			AKR7A3	Body	chr1:19614998-19615660	N_Shelf			NA				NA	AKR7A3	Y	C/T,	rs114042619,	+,	EMC1 (-33582), AKR7A3 (+4117)
cg11276189	0.00976194	-0.207114	0.0175391	-0.212946	0.212946	II		7	158815080	rs73169210	rs78139649	LOC154822	Body	chr7:158816092-158816409	N_Shore			NA				NA	LOC154822	Y	C/T,	rs78139649,	+,	VIPR2 (+122569), WDR60 (+165812)
cg07764059	0.0438861	-0.185149	0.0401583	-0.212456	0.212456	II		7	94538894	rs34355311	rs35383103	PPP1R9A;PPP1R9A;PPP1R9A;PPP1R9A;PPP1R9A	TSS1500;5'UTR;TSS1500;TSS1500;5'UTR	chr7:94536849-94537477	S_Shore			NA				NA	PPP1R9A	Y	C/T,	rs35383103,	+,	PPP1R9A (+1946), PON1 (+415125)
cg02850468	0.00314692	0.207507	0.00459585	0.211777	0.211777	II		7	34912085			NPSR1	Body					NA				NA	NPSR1	Y	A/G,	rs12531930,	+,	DPY19L1 (+165568), NPSR1 (+214189)
cg11651932	0.018971	0.200224	0.0161269	0.210698	0.210698	II		8	1327546		rs10103800			chr8:1327331-1327547	Island			NA	8:1314806-1315094			NA		Y	C/T,	rs10103800,	+,	TDRP (-831766), DLGAP2 (-121986)
cg00894041	0.0140267	-0.203811	0.0249993	-0.207429	0.207429	II		1	3191883	rs12760258	rs75423402	PRDM16;PRDM16	Body;Body	chr1:3195376-3196052	N_Shelf			NA	1:3181675-3181769			TRUE	PRDM16	Y	C/T,	rs75423402,	+,	ARHGEF16 (-179107), PRDM16 (+206109)
cg06409538	0.0156322	-0.244749	0.0202172	-0.206177	0.206177	II		11	20230145									TRUE	11:20186455-20186722			NA		Y	C/T,C/G,	rs183496494,rs9943579,	+,+,	HTATIP2 (-155144), DBX1 (-48276)
cg06894070	0.00589174	-0.245925	0.0194054	-0.205369	0.205369	II		11	71238205		rs2002906	KRTAP5-7	TSS200					NA				NA	KRTAP5-7	Y	A/G,	rs2002906,	-,	KRTAP5-7 (-108)
cg03954786	0.0188978	-0.195514	0.0214131	-0.20466	0.20466	II		1	156218113			PAQR6;PAQR6	TSS1500;TSS1500	chr1:156215368-156215899	S_Shelf			NA				NA	PAQR6	Y	C/T,	rs2540169,	-,	PAQR6 (-271)
cg02533724	0.0244213	0.17609	0.0146371	0.204501	0.204501	II		10	130279912		rs4750963							NA	10:130169838-130169903			NA		Y	C/T,	rs4750963,	+,	MGMT (-985536), MKI67 (-355264)
cg12738248	0.0131545	-0.241655	0.0433789	-0.197793	0.197793	I	C	7	5156928					chr7:5160773-5161264	N_Shelf			NA	7:5123365-5124490			NA		Y	A/G,	rs55658538,	+,	WIPI2 (-72891), RBAK (+71376)
cg09639108	0.0318931	-0.203203	0.0415867	-0.19777	0.19777	II		3	127006893									NA	3:128489473-128489648			NA		Y	A/G,	rs67830070,	+,	PLXNA1 (+299457), TPRA1 (+302719)
cg12167002	0.0404208	0.17374	0.0471001	0.189267	0.189267	I	A	2	242056226	rs2041083		PASK	Body					NA	2:241704856-241705061			NA	PASK	Y	A/G,	rs2041084,	+,	MTERFD2 (-14480), PASK (+32624)
cg15954263	0.00481406	0.196562	0.0131972	0.188143	0.188143	II		3	172005396		rs73880141	FNDC3B;FNDC3B	Body;Body					TRUE				NA	FNDC3B	Y	C/T,	rs73880141,	+,	GHSR (+160850), FNDC3B (+247053)
cg14167033	0.0193762	-0.204425	0.0490875	-0.185715	0.185715	II		11	70424559	rs11236715	rs11236714	SHANK2;SHANK2	Body;Body					NA	11:70102177-70102208			NA	SHANK2	Y	C/T,	rs11236714,	+,	CTTN (+179913), SHANK2 (+433813)
cg05740244	0.0102283	-0.20398	0.0189465	-0.185193	0.185193	II		11	18434015			LDHC;LDHC	5'UTR;5'UTR					NA		11:18433553-18434459	Unclassified_Cell_type_specific	TRUE	LDHC	Y	C/G,	rs75428195,	+,	LDHC (+162)
cg03493520	0.0497805	0.150221	0.0153262	0.184387	0.184387	II		11	82535460			PRCP;PRCP	3'UTR;3'UTR					NA				NA	PRCP	Y	A/G,	rs7272,	+,	PRCP (+76012)
cg07686392	0.000407013	0.192523	0.000971448	0.184204	0.184204	II		4	1198537		rs73793111	LOC100130872;LOC100130872-SPON2	Body;Body					NA	4:1188478-1188552			NA	LOC100130872	Y	C/T,	rs73793111,	+,	SPON2 (-31877), CTBP1 (+44388)
cg22994649	0.0107844	-0.175745	0.0178975	-0.182943	0.182943	II		7	157641916			PTPRN2;PTPRN2;PTPRN2	Body;Body;Body					NA	7:157334477-157334703			NA	PTPRN2	Y	A/G,	rs77929091,	+,	DNAJB6 (+512257), PTPRN2 (+738455)
cg24682073	0.0175528	-0.191046	0.033925	-0.18142	0.18142	II		10	35857902			CCNY;CCNY	Body;Body					NA	10:35897908-35898120			NA	CCNY	Y	A/G,	rs7074570,	+,	GJD4 (-36436), CCNY (+232101)
cg24862984	0.0169872	-0.180696	0.0303582	-0.180838	0.180838	II		7	158076302			PTPRN2;PTPRN2;PTPRN2	Body;Body;Body					NA	7:157768685-157769155			NA	PTPRN2	Y	C/T,	rs114692832,	+,	PTPRN2 (+304069), DNAJB6 (+946643)
cg12537688	0.00700232	0.229545	0.011131	0.180828	0.180828	II		10	90346479		rs17109402	LIPJ	TSS200	chr10:90342528-90343221	S_Shelf			NA				NA	LIPJ	Y	C/T,	rs17109402,	+,	RNLS (-3510), LIPJ (-40)
cg26916871	0.0257699	0.147249	0.0133601	0.176001	0.176001	II		16	88263686					chr16:88263126-88263330	S_Shore			NA				NA		Y	A/G,	rs114869009,	+,	ZNF469 (-230193), BANP (+260063)
cg13047462	0.00882235	-0.199486	0.0324705	-0.175526	0.175526	II		7	30518684			NOD1	TSS1500	chr7:30517987-30518610	S_Shore			NA	7:30484513-30485229	7:30517506-30519355	Promoter_Associated	NA	NOD1	Y	C/G,	rs116052197,	+,	NOD1 (-289)
cg13078671	0.0449242	0.165843	0.0150431	0.174672	0.174672	II		12	6662193		rs7135333	IFFO1;IFFO1	Body;Body	chr12:6664425-6665336	N_Shelf		RDMR	NA				TRUE	IFFO1	Y	A/G,	rs7135333,	+,	IFFO1 (+3046), GAPDH (+19101)
cg00581720	0.0234929	-0.158661	0.0317146	-0.171586	0.171586	II		7	129415301	rs13231740	rs73487512	MIR183;MIR96	TSS1500;TSS1500	chr7:129418286-129422509	N_Shelf			NA				NA	MIR183	Y	C/T,	rs73487512,	+,	NRF1 (+163747), UBE2H (+177488)
cg00956971	0.0198145	-0.154087	0.0149826	-0.170986	0.170986	II		17	1617375		rs73291038	C17orf91;C17orf91;C17orf91;C17orf91;MIR22	Body;Body;Body;Body;TSS200	chr17:1619204-1620062	N_Shore			NA		17:1616470-1617872	Unclassified	NA	C17orf91	Y	C/G,	rs73291038,	+,	TLCD2 (-3644)
cg03063511	0.0456994	-0.129776	0.00963316	-0.170267	0.170267	II		2	74157513			DGUOK;DGUOK	Body;Body	chr2:74153853-74154281	S_Shelf			NA				NA	DGUOK	Y	A/G,	rs73950320,	+,	TET3 (-115937), DGUOK (+3561)
cg09510698	0.0163386	-0.19056	0.0430004	-0.170065	0.170065	II		6	33092130			HLA-DPB2	Body					NA				NA	HLA-DPB2	Y	A/G,	rs9277731,	+,	HLA-DPA1 (-43644), COL11A2 (+68146)
cg10177987	0.0390119	0.166595	0.0268643	0.169256	0.169256	II		15	42302705	rs7182446	rs9919986	PLA2G4E	TSS1500					NA				NA	PLA2G4E	Y	A/G,	rs9919986,	+,	EHD4 (-37930), PLA2G4E (+40683)
cg12823408	0.0347965	0.169714	0.0204312	0.168594	0.168594	II		11	120357076		rs34657617	ARHGEF12	3'UTR					TRUE				NA	ARHGEF12	Y	C/T,	rs114540799,	+,	GRIK4 (-25392), ARHGEF12 (+149290)
cg13422830	0.0382122	0.151964	0.0400186	0.168519	0.168519	I	T	1	19985666	rs80348728								TRUE				NA		Y	A/G,	rs58138946,	+,	HTR6 (-6114), NBL1 (+15941)
cg13204758	0.00565599	-0.190355	0.0136831	-0.168205	0.168205	I	C	1	1889213		rs61606886	KIAA1751	Body	chr1:1886344-1886870	S_Shelf			NA	1:1878684-1879837			NA	KIAA1751	Y	-/GC,	rs139867260,	+,	GABRD (-61567), TMEM52 (-38502)
cg17283620	0.0373361	0.150862	0.0296739	0.168109	0.168109	II		2	43013772		rs12617051	HAAO	Body					TRUE				NA	HAAO	Y	C/T,	rs12617051,	+,	OXER1 (-22372), HAAO (+5960)
cg18041271	0.0311188	-0.139323	0.0136007	-0.168025	0.168025	II		8	11756069					chr8:11759862-11760212	N_Shelf			NA				NA		Y	A/G,	rs73663043,	+,	CTSB (-30332), DEFB136 (+76039)
cg12250197	0.0245686	0.195541	0.0347325	0.167903	0.167903	II		20	62815606			MYT1	5'UTR	chr20:62818090-62818892	N_Shelf			NA				NA	MYT1	Y	A/G,	rs78917900,	+,	PCMTD2 (-71515), MYT1 (+19780)
cg18336365	0.0406768	0.129819	0.00914354	0.166938	0.166938	II		22	23606384		rs5759668	BCR;BCR	Body;Body	chr22:23605241-23605566	S_Shore			NA		22:23606258-23606517	Unclassified_Cell_type_specific	TRUE	BCR	Y	C/T,	rs5759668,	+,	BCR (+83988), IGLL1 (+316111)
cg16364629	0.0187102	0.176361	0.048316	0.166794	0.166794	II		3	52303212			WDR82;MIRLET7G	Body;TSS1500					NA				NA	WDR82	Y	A/G,	rs7643913,	+,	WDR82 (+9447), PPM1M (+22988)
cg08469752	0.0094906	-0.200749	0.0307275	-0.166263	0.166263	II		22	50243719	rs1977169	rs4141437			chr22:50241735-50243918	Island			NA	22:48627742-48629884			TRUE		Y	C/G,	rs4141437,	+,	ZBED4 (-3771)
cg24126618	0.0291049	-0.153176	0.0162147	-0.166152	0.166152	I	A	19	39523083		rs7259801	FBXO27	5'UTR	chr19:39522264-39523227	Island	high-CpG:44214717-44215253	DMR	NA	19:44214121-44215277			NA	FBXO27	Y	A/G,	rs7259801,	+,	FBXO27 (+153)
cg11823382	0.043664	0.158006	0.0415253	0.166027	0.166027	II		12	110275302		rs59845002			chr12:110271000-110271582	S_Shelf			NA				NA		Y	C/T,	rs59845002,	+,	TRPV4 (-22607), GLTP (+42991)
cg11606607	0.0263132	0.172653	0.0332666	0.164964	0.164964	I	C	17	78264297		rs11651637	RNF213;RNF213	Body;Body					NA	17:75878706-75878895			NA	RNF213	Y	A/G,	rs11651637,	+,	ENDOV (-124670), RNF213 (+29631)
cg08102564	0.0331094	-0.150873	0.0276324	-0.164451	0.164451	II		17	19620263			SLC47A2;SLC47A2	TSS1500;TSS1500	chr17:19617083-19617424	S_Shelf			NA				TRUE	SLC47A2	Y	A/G,	rs34834489,	+,	SLC47A2 (-345)
cg06085042	0.0115338	-0.160924	0.00997222	-0.163088	0.163088	II		3	195425033			MIR570	TSS1500					TRUE				TRUE	MIR570	Y	A/G,	rs61063410,	+,	APOD (-113958), MUC20 (-22720)
cg17840250	0.0136963	-0.173463	0.0333085	-0.162487	0.162487	II		6	32822857			PSMB9;PSMB9;TAP1	Body;Body;TSS1500	chr6:32820849-32822370	S_Shore			NA				NA	PSMB9	Y	G/T,	rs4713600,	+,	TAP1 (-1103), PSMB9 (+920)
cg10455282	0.0318602	0.14643	0.0136913	0.162267	0.162267	II		16	924817	rs73497214		LMF1	Body	chr16:924514-924835	Island			NA	16:863180-865319			NA	LMF1	Y	C/T,	rs139182554,	+,	GNG13 (-74085), LMF1 (+96182)
cg03053553	0.0364183	0.176259	0.0262492	0.161975	0.161975	II		1	174526483		rs74126833	RABGAP1L	Body					TRUE				NA	RABGAP1L	Y	C/T,	rs74126833,	+,	CACYBP (-442386), GPR52 (+109272)
cg21823080	0.0344682	-0.161152	0.0309902	-0.159805	0.159805	II		7	148096241			CNTNAP2	Body					TRUE		7:148096096-148096250	Unclassified_Cell_type_specific	NA	CNTNAP2	Y	A/G,	rs6949329,	+,	CUL1 (-299763)
cg20694241	0.0189632	-0.150785	0.0154337	-0.157834	0.157834	II		9	39132524		rs73458411	CNTNAP3	Body	chr9:39132859-39133145	N_Shore			NA				NA	CNTNAP3	Y	C/T,	rs73458411,	+,	IGFBPL1 (-708081), CNTNAP3 (+155611)
cg09094290	0.0125735	0.132788	0.00742095	0.157074	0.157074	II		8	22527561		rs77517119	BIN3	TSS1500	chr8:22526298-22526757	S_Shore			NA		8:22526063-22527683	Promoter_Associated	NA	BIN3	Y	C/T,	rs77517119,	+,	BIN3 (-929)
cg10422067	0.0367934	0.152129	0.0460314	0.156722	0.156722	II		11	44963330	rs77582540	rs74418412	TP53I11;TP53I11	5'UTR;5'UTR					TRUE				NA	TP53I11	Y	C/T,	rs74418412,	+,	TP53I11 (+8381), TSPAN18 (+177355)
cg23148596	0.022544	-0.155715	0.0329768	-0.155013	0.155013	II		2	16121388									TRUE				NA		Y	C/T,	rs116401762,	+,	MYCN (+40703), FAM49A (+725714)
cg13832059	0.0367635	0.129426	0.0214276	0.152333	0.152333	II		9	131011646			DNM1;DNM1	Body;Body	chr9:131012454-131013429	N_Shore			NA				NA	DNM1	Y	A/G,	rs59747342,	+,	CIZ1 (-44985), GOLGA2 (+26622)
cg00102615	0.0128414	0.144805	0.0176006	0.151643	0.151643	II		9	139394959		rs11574909	NOTCH1	Body	chr9:139395020-139395287	N_Shore			NA	9:138514663-138515086			NA	NOTCH1	Y	A/G,	rs11574909,	-,	SEC16A (-22819), NOTCH1 (+45355)
cg11189272	0.0240833	0.151077	0.00537248	0.151483	0.151483	II		17	56232674			OR4D1	1stExon	chr17:56234321-56234827	N_Shore			NA				NA	OR4D1	Y	A/G,	rs12602205,	+,	OR4D1 (+181)
cg23005102	0.0208349	0.147994	0.0107007	0.150747	0.150747	I	C	14	56979854		rs36141123							NA				NA		Y	C/T,A/G,	rs36141123,rs7156926,	+,+,	TMEM260 (-66657), PELI2 (+394762)
cg25999148	0.0391138	0.129147	0.0330862	0.150605	0.150605	II		13	114889485			RASA3	Body					NA	13:113907587-113907701			NA	RASA3	Y	A/G,	rs111882084,	+,	GAS6 (-322446), RASA3 (+8601)
cg27224372	0.0143779	0.129654	0.00250799	0.150195	0.150195	II		17	6539938			KIAA0753	5'UTR	chr17:6543354-6544563	N_Shelf			NA				NA	KIAA0753	Y	A/G,	rs115127871,	+,	TXNDC17 (-4140)
cg05549685	0.0170447	0.151448	0.0212561	0.147994	0.147994	II		3	48538106			SHISA5	Body	chr3:48541298-48541911	N_Shelf			NA				NA	SHISA5	Y	A/G,	rs77379431,	+,	SHISA5 (+3758), TREX1 (+30878)
cg12252547	0.0426705	0.117209	0.00825089	0.147364	0.147364	II		8	120220032			MAL2	TSS1500	chr8:120220388-120221222	N_Shore		CDMR	NA				NA	MAL2	Y	C/T,	rs929953,	-,	MAL2 (-578)
cg09259608	0.0134602	-0.154007	0.0252031	-0.145345	0.145345	II		1	1470161		rs75249696	C1orf70	3'UTR	chr1:1470604-1471450	N_Shore			NA				NA	C1orf70	Y	C/T,	rs75249696,	+,	TMEM240 (+5576), ATAD3A (+22607)
cg12599971	0.00697624	-0.157729	0.00788669	-0.144877	0.144877	II		5	125171542									TRUE		5:125170869-125171743	Unclassified	NA		Y	C/T,	rs327834,	-,	GRAMD3 (-524282)
cg04993286	0.0422162	0.134061	0.020245	0.144434	0.144434	II		16	4027595			ADCY9	Body	chr16:4027422-4027709	Island			NA	16:3967461-3967710			NA	ADCY9	Y	A/G,	rs57040218,	+,	CREBBP (-96869), ADCY9 (+138591)
cg00401665	0.00359444	-0.144161	0.00818328	-0.143934	0.143934	II		7	77740624			MAGI2	Body					TRUE				NA	MAGI2	Y	C/T,	rs3807734,	-,	PHTF2 (+271178)
cg07258983	0.0120499	-0.155184	0.0176505	-0.14201	0.14201	II		18	42255459		rs8089792			chr18:42258983-42260795	N_Shelf			NA				NA		Y	C/T,	rs8089792,	+,	SETBP1 (-5404)
cg20963002	0.0362642	0.12686	0.0204373	0.1414	0.1414	II		14	101360088			MEG8	TSS1500					NA				NA	MEG8	Y	A/G,	rs76984454,	+,	ENSG00000269375 (+824)
cg15044121	0.0202932	0.129983	0.0217592	0.140151	0.140151	II		10	50122387		rs79584327	WDFY4;LRRC18	Body;TSS200					NA				NA	WDFY4	Y	C/T,	rs79584327,	+,	LRRC18 (-111)
cg10470368	0.0232637	-0.146766	0.0208009	-0.139309	0.139309	II		11	64146517									NA	11:63903019-63903183			NA		Y	A/G,	rs61886927,	+,	SLC22A11 (-176581), RPS6KA4 (+19875)
cg23353672	0.0195027	-0.139759	0.0220083	-0.139302	0.139302	II		17	18106813		rs75534630	ALKBH5	Body					TRUE				NA	ALKBH5	Y	C/T,	rs75534630,	+,	LLGL1 (-22088), ALKBH5 (+19261)
cg09125311	0.00988081	0.138577	0.00431852	0.136118	0.136118	II		7	157193615		rs10440909	DNAJB6	Body	chr7:157192920-157193155	S_Shore			NA				NA	DNAJB6	Y	C/T,	rs10440909,	+,	DNAJB6 (+63956)
cg08746591	0.0189932	0.132928	0.0374769	0.135936	0.135936	II		7	5599905	rs852530				chr7:5601802-5602129	N_Shore			NA				NA		Y	C/G,	rs114712688,	+,	FSCN1 (-32549), ACTB (-29566)
cg18946805	0.0429713	0.118944	0.0167219	0.134587	0.134587	II		2	86563753		rs6760662	REEP1;REEP1;REEP1;REEP1	Body;Body;Body;Body	chr2:86564242-86565068	N_Shore			TRUE		2:86563703-86563826	Unclassified_Cell_type_specific	NA	REEP1	Y	C/G,	rs6760662,	+,	REEP1 (+1453), MRPL35 (+137174)
cg02583163	0.0132601	-0.12595	0.0145352	-0.133998	0.133998	I	A	10	132291878									NA	10:132181846-132181903			NA		Y	A/G,	rs56870189,	+,	GLRX3 (+357216)
cg00841768	0.00120063	0.135528	0.000780546	0.133876	0.133876	II		12	31223310	rs10771798				chr12:31226343-31227186	N_Shelf			NA				NA		Y	A/G,	rs147931753,	+,	DDX11 (-3469)
cg07284507	0.0128808	-0.138349	0.0241182	-0.133279	0.133279	II		11	102966998	rs35805667	rs75549798			chr11:102962274-102963049	S_Shelf			NA				NA		Y	C/T,	rs75549798,	+,	DCUN1D5 (-4055)
cg19113599	0.033902	0.126393	0.0375252	0.13299	0.13299	II		15	99683042			TTC23;TTC23;TTC23;TTC23;TTC23;TTC23;TTC23	Body;Body;Body;Body;Body;Body;Body					TRUE		15:99683011-99683062	Unclassified_Cell_type_specific	NA	TTC23	Y	A/G,	rs75392556,	+,	MEF2A (-422863), SYNM (+37757)
cg01961222	0.019396	0.130923	0.0180594	0.132766	0.132766	II		11	44950063			TSPAN18;TSPAN18	Body;Body					TRUE				NA	TSPAN18	Y	C/T,	rs114613401,	+,	TP53I11 (+21648), TSPAN18 (+164088)
cg16185947	0.0155473	0.116145	0.0155938	0.128808	0.128808	II		19	48689918					chr19:48685723-48686085	S_Shelf			NA				NA		Y	A/G,	rs148133656,	+,	C19orf68 (+15970), CARD8 (+54402)
cg19739704	0.0435554	-0.111365	0.0369361	-0.128245	0.128245	II		12	76462508			NAP1L1;NAP1L1	Body;Body					TRUE				NA	NAP1L1	Y	A/G,	rs79227198,	+,	PHLDA1 (-34797), NAP1L1 (+16305)
cg04852893	0.0329975	0.117259	0.0327816	0.127863	0.127863	II		17	12622212	rs28623389		MYOCD;MYOCD;MYOCD	Body;Body;TSS1500					TRUE				NA	MYOCD	Y	A/G,	rs137883783,	+,	ARHGAP44 (-70644), MYOCD (+52907)
cg08496483	0.0108076	0.154337	0.0409793	0.126312	0.126312	II		5	55863072									TRUE				NA		Y	A/G,	rs28539030,	+,	IL6ST (-572252), MAP3K1 (-248329)
cg10644916	0.027805	0.11541	0.00639718	0.125966	0.125966	II		1	899000		rs3813184	KLHL17	Body	chr1:894313-902654	Island			NA				NA	KLHL17	Y	A/G,	rs3813184,	-,	NOC2L (-4331), PLEKHN1 (-2877)
cg09091657	0.00813126	-0.146352	0.0286948	-0.124642	0.124642	II		8	41004167		rs34575371							TRUE		8:41003383-41004862	Unclassified_Cell_type_specific	NA		Y	C/T,	rs34575371,	+,	ZMAT4 (-248824), SFRP1 (+162849)
cg06206881	0.0378789	0.113394	0.0404436	0.124357	0.124357	II		12	5620842									TRUE	12:5491103-5491358			NA		Y	A/G,	rs115445878,	+,	NTF3 (+79564), ANO2 (+434556)
cg11567970	0.045055	0.119484	0.0233577	0.124183	0.124183	II		7	9766108					chr7:9765661-9766215	Island			NA	7:9732215-9733432			NA		Y	C/G,	rs114731025,	+,	NONE
cg14872828	0.0332415	0.155419	0.0245005	0.121988	0.121988	II		5	170210761	rs45454897	rs929761	GABRP;GABRP	1stExon;5'UTR					NA				NA	GABRP	Y	C/T,A/G,	rs929761,rs116317432,	+,+,	RANBP17 (-78113), GABRP (+1076)
cg24334334	0.0295302	0.118118	0.010913	0.121476	0.121476	II		6	70494380			LMBRD1	Body					TRUE				NA	LMBRD1	Y	A/G,	rs115538268,	+,	LMBRD1 (+12623)
cg26037848	0.0357133	0.117704	0.0230916	0.121009	0.121009	II		11	8058727			TUB	TSS1500					NA				NA	TUB	Y	A/G,	rs115692064,	+,	TUB (-1453)
cg02746108	0.025806	-0.117913	0.0320735	-0.120459	0.120459	II		2	236672961		rs2675138	AGAP1;AGAP1	Body;Body	chr2:236673303-236673994	N_Shore			NA	2:236337640-236337816			NA	AGAP1	Y	A/G,	rs2675138,	-,	AGAP1 (+270211), GBX2 (+404051)
cg24417779	0.0124779	0.127643	0.00769064	0.12017	0.12017	II		7	78588037		rs77699622	MAGI2	Body					TRUE				NA	MAGI2	Y	C/T,	rs77699622,	+,	MAGI2 (+494853)
cg05478452	0.0245508	0.153971	0.0165664	0.120149	0.120149	I	A	18	10726260			FAM38B	Body	chr18:10726247-10726667	Island			NA	18:10715603-10716751			NA	FAM38B	Y	A/G,	rs28463207,	+,	NAPG (+200230), PIEZO2 (+422327)
cg16085687	0.00890737	0.115726	0.0147892	0.119351	0.119351	II		2	208101135									NA				NA		Y	A/G,	rs16839431,	+,	CREB1 (-293481), KLF7 (-70467)
cg15663948	0.00917968	0.13921	0.0325524	0.117901	0.117901	II		13	113030673			C13orf28;C13orf28	1stExon;5'UTR					NA				NA	C13orf28	Y	C/T,	rs2296896,	-,	SPACA7 (+41)
cg19263847	0.0109662	0.145052	0.0416998	0.117332	0.117332	II		10	1206555			NCRNA00200	Body	chr10:1205562-1205859	S_Shore			NA	10:1196546-1196728			NA	NCRNA00200	Y	A/G,	rs74117902,	+,	IDI1 (-111446), ADARB2 (+573115)
cg22820368	0.0462935	0.10301	0.042397	0.116927	0.116927	II		14	104783992									NA	14:103855037-103855078			NA		Y	A/G,	rs113626213,	+,	C14orf180 (-262029), C14orf144 (+73452)
cg07678010	0.00742609	0.142851	0.0267933	0.116313	0.116313	II		12	100582528			MIR1827	TSS1500					NA				NA	MIR1827	Y	A/G,	rs11110280,	+,	ANKS1B (-204514), ACTR6 (-11337)
cg00308021	0.016682	-0.128511	0.0351221	-0.116297	0.116297	II		2	217856028									TRUE				NA		Y	A/G,	rs58334348,	+,	TNP1 (-131242), TNS1 (+952823)
cg14042230	0.0245315	-0.105796	0.0239872	-0.115815	0.115815	II		9	136100577	rs41302665	rs58703484			chr9:136100799-136101113	N_Shore			NA				NA		Y	C/T,	rs58703484,	+,	OBP2B (-15950), SURF6 (+102658)
cg18813182	0.0197542	-0.121984	0.0457502	-0.113976	0.113976	I	A	8	11499692	rs77545901	rs2252818							TRUE				TRUE		Y	C/G,	rs2252818,	+,	GATA4 (-62021), BLK (+148183)
cg05292605	0.00802908	0.125497	0.0227379	0.113413	0.113413	II		14	75025713		rs61654245	LTBP2	Body					TRUE				NA	LTBP2	Y	C/T,	rs61654245,	+,	LTBP2 (+53321), ISCA2 (+65291)
cg04105166	0.0115051	0.103028	0.0100386	0.11235	0.11235	II		12	6836105		rs78738496	COPS7A;COPS7A;COPS7A;COPS7A	Body;Body;Body;Body	chr12:6833058-6833491	S_Shelf			NA				NA	COPS7A	Y	C/T,	rs78738496,	+,	COPS7A (+3199), MLF2 (+26616)
cg09939729	0.0134906	0.169457	0.0315139	0.112054	0.112054	II		16	88263144					chr16:88263126-88263330	Island			NA	16:86820398-86820812			NA		Y	A/G,	rs111569316,	+,	ZNF469 (-230735), BANP (+259521)
cg18758483	0.0353881	0.107305	0.0250547	0.111982	0.111982	II		2	10661702									TRUE				NA		Y	C/T,	rs114976126,	+,	ODC1 (-73073), NOL10 (+168391)
cg15413909	0.0165115	0.143681	0.0201521	0.111666	0.111666	I	A	5	68389238			SLC30A5;SLC30A5	TSS1500;TSS1500	chr5:68389677-68390334	N_Shore			NA		5:68388968-68390703	Promoter_Associated	NA	SLC30A5	Y	A/G,	rs28546615,	+,	SLC30A5 (-235)
cg17534070	0.0459836	0.111809	0.0330106	0.110406	0.110406	II		5	168195355	rs34923773	rs11134527	SLIT3;MIR218-2	Body;TSS200					NA				NA	SLIT3	Y	A/G,	rs11134527,	+,	PANK3 (-188751), SLIT3 (+532778)
cg13719295	0.0178049	0.164611	0.0307979	0.110182	0.110182	II		9	137407922									TRUE				NA		Y	G/T,	rs147952087,	+,	COL5A1 (-125698), RXRA (+189497)
cg11555335	0.0343345	0.107284	0.026162	0.106834	0.106834	I	A	2	242175421		rs57700042	HDLBP;HDLBP	Body;Body	chr2:242179276-242179510	N_Shelf			NA	2:241824075-241824377			NA	HDLBP	Y	C/G,	rs57700042,	+,	HDLBP (+36880), ANO7 (+47498)
cg14659698	0.000175975	0.106804	0.000586776	0.105465	0.105465	I	A	11	64216417		rs894462			chr11:64216411-64216709	Island			TRUE	11:63972993-63973729	11:64216191-64217703	Promoter_Associated	NA		Y	C/G,	rs894462,	-,	SLC22A11 (-106681), RPS6KA4 (+89775)
cg13101431	0.0317117	0.106414	0.014497	0.104442	0.104442	I	A	1	188826823									NA	1:187093411-187093648			NA		Y	A/C,	rs113996185,	+,	NONE
cg12636971	0.00819587	0.15906	0.00942923	0.103112	0.103112	II		1	207533457	rs55657619	rs56162088	CD55;CD55	3'UTR;3'UTR					NA				NA	CD55	Y	A/C/G/T,	rs28371655,	-,	CR2 (-94118), CD55 (+38412)
cg17838165	0.00519844	0.133279	0.0183962	0.100141	0.100141	II		2	13863069									NA				NA		Y	A/G,	rs6744102,	+,	NONE
